# Supplementary material for: Genome-Wide SNP Analysis Reveals the Unique Genetic Diversity Represented by Fat-Tailed Coarse-Wooled Sheep Breeds of Kazakhstan
Source: Biology (Basel). 2025 Oct 23;14(11):1478. doi: 10.3390/biology14111478 (PMC12650365; doi:10.3390/biology14111478)
Supplement: Supplementary file 1 [file biology-14-01478-s001.zip]

Archive with 2 entries (2 files):
- biology-3888189-supplementary/Supplementary_Figures_Dossybayev et.al.pdf
- biology-3888189-supplementary/Supplementary_Tables_Dossybayev et.al.pdf
